# Supplementary material for: An analysis of lateralized neural crest marker expression across development in the Mexican tetra, Astyanax mexicanus
Source: Front Cell Dev Biol. 2023 Feb 15;11:1074616. doi: 10.3389/fcell.2023.1074616 (PMC9975491; doi:10.3389/fcell.2023.1074616)
Supplement: Supplementary file 3 [file DataSheet1.XLSX]

## Sheet: 36hpf  n=4
Individual 1
		PA_R				PA_L					Area	Expression	Expression	SU_R				SU_L					Area	Expression	Expression		Calibration			Conversion = 1.0533 pixels/µm
	Gene	Area	Mean	Min	Max	Area	Mean	Min	Max	Area Difference	Laterality	Difference	Laterality	Area	Mean	Min	Max	Area	Mean	Min	Max	Area Difference	Laterality	Difference	Laterality		H	S	B
1	col9a3	105.507	140.722	113	171	87.36	142.916	123	171	18.147	R	-2.194	L	2814.03	150.611	133	169	2167.76	150.396	132	171	646.271	R	0.215	R		0/175	45/255	0/185
2	CXCR	242.029	119.153	74	153	235.621	119.435	69	153	6.40846	R	-0.282	L	297.447	142.724	133	151	359.641	143.855	137	153	-62.194	L	-1.131	L		0/175	50/255	0/165
3	ebf1	71923.6	124.263	78	151	69198.8	123.512	79	151	2724.8	R	0.751	R	44184.4	129.46	92	151	57601.1	127.392	89	151	-13416.7	L	2.068	R		0/175	40/255	0/160
4	ednrb1a	159877	102.821	70	141	144702	101.681	69	141	15175.2	R	1.14	R	65463.6	123.804	104	141	66159.5	121.974	102	141	-695.846	L	1.83	R		0/190	45/255	0/150
5	erbb3a	0	0	0	0	0	0	0	0	0	NA	0		2069.51	154.746	137	172	1303.36	154.23	131	172	766.152	R	0.516	R		0/175	45/255	0/185
6	ets1	44138.4	145.324	109	169	41886.9	148.964	109	169	2251.58	R	-3.64	L	18933	146.598	112	169	14932.7	151.947	123	168	4000.21	R	-5.349	L		0/175	40/255	0/180
7	fgf8	42707.1	139.035	78	156	21546.9	140.362	94	157	21160.2	R	-1.327	L	5533.42	137.824	119	157	5247.69	141.688	124	154	285.73	R	-3.864	L		0/165	35/255	0/165
8	fgfr1	53044.7	145.453	121	178	48490.2	146.73	121	177	4554.55	R	-1.277	L	77139.8	130.936	83	177	71056.5	135.261	98	182	6083.24	R	-4.325	L		0/175	60/255	0/205
9	*msx1/2	6238.28	151.502	131	167	5399.12	149.09	124	166	839.161	R	2.412	R	6411.34	145.419	125	166	4526.6	147.395	131	166	1884.73	R	-1.976	L		0/175	35/255	0/175
11	pax7	31597.9	110.37	72	136	27413.8	114.12	76	135	4184.09	R	-3.75	L	34017.1	108.861	70	136	35325	107.934	69	136	-1307.87	L	0.927	R		0/175	20/255	0/140
12	phf20a	6617.75	157.407	133	184	5511.78	155.569	138	186	1105.96	R	1.838	R	1924.39	162.284	133	184	3705.47	162.644	146	187	-1781.08	L	-0.36	L		0/175	40/255	0/205
13	rxrg	15159.9	139.941	125	158	20676.2	136.722	109	158	-5516.29	L	3.219	R	496.647	153.169	148	158	1121.29	151.381	146	158	-624.639	L	1.788	R		0/170	30/255	0/165
14	snai2	21645.1	152.514	134	167	19346.7	151.594	131	167	2298.45	R	0.92	R	938.31	158.159	151	167	1788.29	160.028	150	168	-849.978	L	-1.869	L		0/165	30/255	0/175
15	sox10	29958.3	116.505	57	156	31027.3	118.657	60	157	-1069.01	L	-2.152	L	25285.7	121.647	64	157	25981.6	121.073	62	157	-695.846	L	0.574	R		0/175	35/255	0/155
16	sox8	94334	132.075	103	157	94974	129.806	97	157	-639.962	L	2.269	R	87324.2	135.804	95	157	80756.9	135.834	97	157	6567.27	R	-0.03	L		0/165	35/255	0/165
17	sox9	126429	86.224	52	119	119466	86.485	53	120	6962.07	R	-0.261	L	67250.1	91.364	59	120	69884.8	92.461	62	120	-2634.66	L	-1.097	L		0/135	30/255	0/125
18	sp7	104128	151.282	127	173	108000	149.381	125	173	-3872.22	L	1.901	R	1914.48	163.137	130	171	2640.97	161.499	136	169	-726.492	L	1.638	R		0/175	45/255	0/185
19	tfap2a	16898.6	142.366	105	165	20863.7	143.523	110	165	-3965.06	L	-1.157	L	0	0	0	0	0	0	0	0	0	NA	0			0/175	40/255	0/175
20	twist2	26184.4	150.1	119	174	28725.3	147.61	120	173	-2540.92	L	2.49	R	39.66	164.659	156	169	0	0	0	0	39.66	R	164.659	R		0/175	40/255	0/185
	∑
	x̅
Individual 2
		PA_R				PA_L					Area	Expression	Expression	SU_R				SU_L					Area	Expression	Expression
	Gene	Area	Mean	Min	Max	Area	Mean	Min	Max	Area Difference	Laterality	Difference	Laterality	Area	Mean	Min	Max	Area	Mean	Min	Max	Area Difference	Laterality	Difference	Laterality		H	S	B
1	col9a3	9487.66	141.053	113	169	6772.78	141.596	117	171	2714.88	R	-0.543	L	1332.2	151.608	142	166	1508.87	150.346	139	170	-176.665	L	1.262	R		0/175	45/255	0/185
2	CXCR	55410.8	119.804	77	153	51851.3	117.232	78	151	3559.45	R	2.572	R	3131.31	139.576	124	152	2973.57	138.596	121	153	157.737	R	0.98	R		0/175	50/255	0/165
3	ebf1	29172.4	127.513	97	151	34896.9	126.761	92	151	-5724.51	L	0.752	R	46296.3	130.291	92	151	61399.4	124.041	80	151	-15103.1	L	6.25	R		0/175	40/255	0/160
4	ednrb1a	141268	108.666	82	141	136242	106.849	82	141	5026.86	R	1.817	R	93980.7	119.931	95	141	100506	117.836	96	141	-6524.91	L	2.095	R		0/190	45/255	0/150
5	erbb3a	2871.72	158.891	146	170	4095.76	157.468	146	169	-1224.04	L	1.423	R	4660.01	151.488	121	171	4478.83	151.824	126	170	181.172	R	-0.336	L		0/175	45/255	0/185
6	ets1	41069.3	147.814	108	168	38029.1	149.799	118	170	3040.27	R	-1.985	L	16898.6	146.874	116	169	14391	148.694	119	169	2507.57	R	-1.82	L		0/175	40/255	0/180
7	fgf8	14199.9	142.039	108	157	14507.3	139.868	101	157	-307.362	L	2.171	R	1288.04	144.369	132	155	3151.14	141.944	127	153	-1863.1	L	2.425	R		0/165	35/255	0/165
8	fgfr1	93775.2	135.659	106	175	85541.3	139.495	112	174	8233.88	R	-3.836	L	51313.2	139.211	103	178	57828.2	140.336	109	177	-6514.99	L	-1.125	L		0/175	60/255	0/205
9	*msx1/2	9225.37	155.209	139	167	7798.52	152.863	129	167	1426.85	R	2.346	R	2513.88	149.43	133	167	4283.24	146.406	126	165	-1769.36	L	3.024	R		0/175	35/255	0/175
11	pax7	42107.7	111.204	70	136	41583.1	111.969	75	135	524.588	R	-0.765	L	27709.5	107.898	70	136	30692.9	108.199	73	136	-2983.48	L	-0.301	L		0/175	20/255	0/140
12	phf20a	7636.28	151.023	128	184	4315.69	151.599	129	186	3320.59	R	-0.576	L	1427.75	168.736	157	184	3601.81	162.185	144	187	-2174.07	L	6.551	R		0/175	40/255	0/205
13	rxrg	12178.2	143.398	132	158	10586.4	142.58	128	156	1591.79	R	0.818	R	2964.56	154.063	145	158	4697.86	152.727	143	158	-1733.31	L	1.336	R		0/170	30/255	0/165
14	snai2	18571.5	150.076	127	168	19743.3	150.733	133	168	-1171.76	L	-0.657	L	621.935	161.216	156	167	190.186	162.275	157	167	431.749	R	-1.059	L		0/165	30/255	0/175
15	sox10	18716.6	114.867	60	154	21764.1	115.436	62	157	-3047.48	L	-0.569	L	20367	124.134	72	157	20773.5	125.752	67	157	-406.511	L	-1.618	L		0/175	35/255	0/155
16	sox8	85719.8	134.798	104	157	96781.2	129.379	97	157	-11061.4	L	5.419	R	65539.3	139.752	112	157	57532.6	140.538	112	157	8006.74	R	-0.786	L		0/165	35/255	0/165
17	sox9	107365	89.812	57	120	102474	90.387	56	119	4890.75	R	-0.575	L	59658.9	92.684	65	120	63007.4	89.615	64	119	-3348.53	L	3.069	R		0/135	30/255	0/125
18	sp7	45593.2	156.97	129	173	45193.9	152.831	125	174	399.301	R	4.139	R	2341.72	161.794	98	171	1357.44	165.061	158	173	984.279	R	-3.267	L		0/175	45/255	0/185
19	tfap2a	18405.7	143.927	115	164	13747.5	143.522	112	165	4658.2	R	0.405	R	0	0	0	0	0	0	0	0	0	NA	0			0/175	40/255	0/175
20	twist2	3287.24	163.275	155	172	15058	156.673	133	171	-11770.8	L	6.602	R	0	0	0	0	0	0	0	0	0	NA	0			0/175	40/255	0/185
	∑
	x̅
Individual 3
		PA_R				PA_L					Area	Expression	Expression	SU_R				SU_L					Area	Expression	Expression
	Gene	Area	Mean	Min	Max	Area	Mean	Min	Max	Area Difference	Laterality	Difference	Laterality	Area	Mean	Min	Max	Area	Mean	Min	Max	Area Difference	Laterality	Difference	Laterality		H	S	B
1	col9a3	11256.1	140.781	113	171	9857.22	138.157	110	171	1398.9	R	2.624	R	1258.29	148.792	139	167	213.621	158.857	152	168	1044.67	R	-10.065	L		0/175	45/255	0/185
2	CXCR	36064.1	126.301	88	153	36904.2	126.898	91	154	-840.062	L	-0.597	L	515.575	142.463	132	150	742.716	141.708	133	152	-227.141	L	0.755	R		0/175	50/255	0/165
3	ebf1	26015.8	128.057	100	151	29540.1	125.001	86	151	-3524.3	L	3.056	R	33931.5	127.788	92	151	35076.2	127.591	90	151	-1144.72	L	0.197	R		0/175	40/255	0/160
4	ednrb1a	138182	112.397	89	141	119828	113.662	85	141	18354.3	R	-1.265	L	96193.5	115.495	88	141	111213	112.845	91	141	-15019.3	L	2.65	R		0/190	45/255	0/150
5	erbb3a	2252.49	157.281	144	172	2489.54	160.033	149	173	-237.056	L	-2.752	L	7206.33	150.563	107	170	5718.2	146.743	114	172	1488.14	R	3.82	R		0/175	45/255	0/185
6	ets1	15455.5	151.39	102	169	20741.1	149.741	117	169	-5285.55	L	1.649	R	14772.3	149.382	116	168	11807.7	142.659	121	169	2964.56	R	6.723	R		0/175	40/255	0/180
7	fgf8	12843.4	138.037	90	157	8025.66	137.234	101	157	4817.74	R	0.803	R	6560.06	137.989	110	156	8615.15	139.806	120	157	-2055.09	L	-1.817	L		0/165	35/255	0/165
8	fgfr1	76942.4	141.477	111	177	75777.8	136.896	106	176	1164.55	R	4.581	R	45412.1	141.475	107	183	46890.3	136.583	108	177	-1478.22	L	4.892	R		0/175	60/255	0/205
9	*msx1/2	11070.4	152.21	124	167	12534.2	149.125	115	167	-1463.8	L	3.085	R	4134.52	145.638	127	166	5981.39	147.071	127	165	-1846.88	L	-1.433	L		0/175	35/255	0/175
11	pax7	25196.5	115.95	88	136	30571.3	115.058	79	135	-5374.78	L	0.892	R	33700.8	109.14	76	136	30869.6	106.766	71	136	2831.16	R	2.374	R		0/175	20/255	0/140
12	phf20a	15246.4	150.391	128	184	12180.9	150.651	127	189	3065.51	R	-0.26	L	2559.85	158.985	146	180	1988.39	162.994	140	188	571.459	R	-4.009	L		0/175	40/255	0/205
13	rxrg	11869.9	142.056	129	157	7990.51	142.826	126	157	3879.43	R	-0.77	L	1108.67	152.231	144	158	2134.41	152.54	145	158	-1025.74	L	-0.309	L		0/170	30/255	0/165
14	snai2	12149.4	150.282	127	167	11201.1	156.138	145	167	948.225	R	-5.856	L	8578.19	156.746	143	167	18768.9	155.536	134	168	-10190.7	L	1.21	R		0/165	30/255	0/175
15	sox10	25963.5	109.858	56	156	27576.1	110.971	60	154	-1612.52	L	-1.113	L	22903.4	122.587	67	157	31679	125.614	71	157	-8775.59	L	-3.027	L		0/175	35/255	0/155
16	sox8	116978	125.173	88	157	111585	125.255	84	157	5392.81	R	-0.082	L	31546.5	142.575	125	157	22955.7	143.74	119	157	8590.81	R	-1.165	L		0/165	35/255	0/165
17	sox9	86840.1	92.264	62	120	92881.9	91.389	60	120	-6041.78	L	0.875	R	43347.1	93.003	68	120	39774.1	93.229	63	120	3572.97	R	-0.226	L		0/135	30/255	0/125
18	sp7	42222.2	154.299	132	173	41715.6	155.998	138	173	506.561	R	-1.699	L	8383.5	161.956	153	172	15091.4	159.982	151	170	-6707.88	L	1.974	R		0/175	45/255	0/185
19	tfap2a	7452.4	145.095	127	163	9241.59	145.857	120	164	-1789.19	L	-0.762	L	0	0	0	0	0	0	0	0	0	NA	0			0/175	40/255	0/175
20	twist2	8190.61	161.393	150	171	14696.6	161.422	147	174	-6505.98	L	-0.029	L	54.081	161.567	156	170	0	0	0	0	54.081	R	161.567	R		0/175	40/255	0/185
	∑
	x̅
Individual 4
		PA_R				PA_L					Area	Expression	Expression	SU_R				SU_L					Area	Expression	Expression
	Gene	Area	Mean	Min	Max	Area	Mean	Min	Max	Area Difference	Laterality	Difference	Laterality	Area	Mean	Min	Max	Area	Mean	Min	Max	Area Difference	Laterality	Difference	Laterality		H	S	B
1	col9a3	5117.89	148.012	125	171	5024.15	142.826	126	169	93.741	R	5.186	R	520.983	154.829	144	169	0	0	0	0	520.983	R	154.829	R		0/175	45/255	0/185
2	CXCR	37168.3	127.489	90	154	33350.1	127.015	88	153	3818.14	R	0.474	R	2172.26	142.147	128	152	2739.22	137.194	118	153	-566.953	L	4.953	R		0/175	50/255	0/165
3	ebf1	37751.4	124.611	84	150	39513.6	130.574	106	151	-1762.15	L	-5.963	L	43965.4	130.18	88	151	51084.3	127.532	87	151	-7118.9	L	2.648	R		0/175	40/255	0/160
4	ednrb1a	138342	109.731	77	141	144015	109.382	77	141	-5673.13	L	0.349	R	61313.8	124.851	107	141	68617.4	122.609	102	141	-7303.68	L	2.242	R		0/190	45/255	0/150
5	erbb3a	731.9	159.039	151	166	281.223	149.295	131	166	450.677	R	9.744	R	2129.9	152.785	130	170	2087.54	152.423	132	172	42.364	R	0.362	R		0/175	45/255	0/185
6	ets1	26817.1	148.357	115	169	39733.5	145.544	94	167	-12916.4	L	2.813	R	13300.4	150.643	123	168	6852.1	153.319	128	170	6448.29	R	-2.676	L		0/175	40/255	0/180
7	fgf8	3682.03	143.023	114	156	4097.56	140.628	109	157	-415.524	L	2.395	R	6418.55	135.807	111	155	4491.45	138.078	116	155	1927.1	R	-2.271	L		0/165	35/255	0/165
8	fgfr1	45918.6	147.471	119	180	47041.7	144.139	117	175	-1123.09	L	3.332	R	43249.7	141.758	112	180	46166.5	136.756	112	177	-2916.78	L	5.002	R		0/175	60/255	0/205
9	*msx1/2	15372.6	152.217	121	167	12006	152.341	127	167	3366.56	R	-0.124	L	323.586	158.368	151	164	228.043	159.759	152	165	95.543	R	-1.391	L		0/175	35/255	0/175
11	pax7	32525.4	112.612	74	136	43683.3	113.362	71	136	-11157.9	L	-0.75	L	32715.6	106.123	66	136	32836.4	104.869	67	136	-120.782	L	1.254	R		0/175	20/255	0/140
12	phf20a	19444.9	154.683	137	186	19764	152.203	133	186	-319.079	L	2.48	R	2746.43	152.022	135	188	2663.5	157.606	145	190	82.924	R	-5.584	L		0/175	40/255	0/205
13	rxrg	15261.7	138.547	122	158	14861.5	140.275	129	157	400.201	R	-1.728	L	3434.16	153.675	146	158	4732.11	152.47	145	158	-1297.95	L	1.205	R		0/170	30/255	0/165
14	snai2	16649.8	153.204	136	168	18178.5	152.157	127	167	-1528.7	L	1.047	R	3061.9	160.618	153	168	3865.91	160.348	151	168	-804.008	L	0.27	R		0/165	30/255	0/175
15	sox10	29846.6	114.874	56	157	33432.2	118.984	59	157	-3585.59	L	-4.11	L	4320.19	125.045	95	156	5193.61	124.876	95	155	-873.413	L	0.169	R		0/175	35/255	0/155
16	sox8	135989	124.852	86	157	134855	122.714	80	157	1133.9	R	2.138	R	61519.3	139.55	110	157	69087.1	140.578	109	157	-7567.78	L	-1.028	L		0/165	35/255	0/165
17	sox9	139020	84.436	47	120	122034	88.105	50	120	16986.9	R	-3.669	L	38531.1	98.368	67	120	44328.6	96.356	66	120	-5797.51	L	2.012	R		0/135	30/255	0/125
18	sp7	55210.7	155.007	134	174	69702.7	154.025	126	172	-14492	L	0.982	R	0	0	0	0	0	0	0	0	0	NA	0			0/175	45/255	0/185
19	tfap2a	17379	144.05	111	164	16298.3	147.445	118	164	1080.72	R	-3.395	L	0	0	0	0	0	0	0	0	0	NA	0			0/175	40/255	0/175
20	twist2	42244.7	142.108	103	175	43924.8	144.459	102	174	-1680.13	L	-2.351	L	77.517	165.57	158	173	24.337	163.889	154	170	53.18	R	1.681	R		0/175	40/255	0/185
	36-h Pachon Summary Data													36-h Surface Summary Data
		Right	Right	Left	Left										Right	Right	Left	Left
		Mean-area	Mean-mean	Mean-area	Mean-mean										Mean-area	Mean-mean	Mean-area	Mean-mean
	col9a3	6491.8	142.642	5435.38	141.374									col9a3	1481.38	151.46	972.562	114.9
	CXCR	32221.3	123.187	30585.3	122.645									CXCR	1529.15	141.727	1703.79	140.338
	ebf1	41215.8	126.111	43287.3	126.462									ebf1	42094.4	129.43	51290.2	126.639
	ednrb1a	144417	108.404	136197	107.894									ednrb1a	79237.9	121.02	86623.8	118.816
	erbb3a	1464.03	118.803	1716.63	116.699									erbb3a	4016.44	152.395	3396.98	151.305
	ets1	31870.1	148.221	35097.6	148.512									ets1	15976.1	148.374	11995.9	149.155
	fgf8	18358.1	140.534	12044.4	139.523									fgf8	4950.02	138.997	5376.36	140.379
	fgfr1	67420.2	142.515	64212.7	141.815									fgfr1	54278.7	138.345	55485.4	137.234
	*msx1/2	10476.7	152.785	9434.48	150.855									*msx1/2	3345.83	149.714	3754.82	150.158
	pax7	32856.9	112.534	35812.9	113.627									pax7	32035.7	108.005	32431	106.942
	phf20a	12236.3	153.376	10443.1	152.506									phf20a	2164.6	160.507	2989.79	161.357
	rxrg	13617.4	140.986	13528.7	140.601									rxrg	2001.01	153.284	3171.42	152.28
	snai2	17254	151.519	17117.4	152.656									snai2	3300.09	159.185	6153.32	159.547
	sox10	26121.3	114.026	28449.9	116.012									sox10	18219.1	123.353	20906.9	124.329
	sox8	108255	129.225	109549	126.788									sox8	61482.3	139.42	57583.1	140.173
	sox9	114914	88.184	109214	89.0915									sox9	52196.8	93.8547	54248.7	92.9153
	sp7	61788.6	154.389	66153.1	153.059									sp7	3159.93	121.722	4772.45	121.636
	tfap2a	15033.9	143.86	15037.8	145.087									tfap2a	0	0	0	0
	twist2	19976.7	154.219	25601.2	152.541									twist2	42.8145	122.949	6.08425	40.9723

## Sheet: 72hpf n=4
Individual 1
		PA_R				PA_L						Expression	Expression	SU_R				SU_L						Expression	Expression		Calibration			Conversion = 1.0533 pixels/µm
1	Gene	Area	Mean	Min	Max	Area	Mean	Min	Max	Area Difference	Laterality	Difference	Laterality	Area	Mean	Min	Max	Area	Mean	Min	Max	Area Difference	Laterality	Difference	Laterality		H	S	B
1	col9a3	52529.2	114.188	61	150	42514.2	113.67	61	149	10015	R	0.518	R	9671.54	131.07	111	149	11329.1	131.762	115	148	-1657.59	L	-0.692	L		0/155	10/255	0/152
2	CXCR	8484.45	141.436	118	155	4130.91	139.069	124	155	4353.54	R	2.367	R	10989.3	141.673	116	155	8713.4	140.174	113	155	2275.92	R	1.499	R		0/160	45/255	0/165
3	ebf1	97587.9	126.203	70	162	100835	125.257	67	163	-3246.68	L	0.946	R	134048	125.144	72	160	137318	123.066	71	159	-3270.12	L	2.078	R		0/180	50/255	0/175
4	ednrb1a	118425	112.594	91	157	113493	110.726	90	153	4932.21	R	1.868	R	124291	102.182	77	158	116538	100.573	75	152	7752.55	R	1.609	R		0/175	65/255	0/175
5	erbb3a	28084.4	102.571	68	158	27721.2	103.655	74	157	363.246	R	-1.084	L	32188.3	138.532	109	157	36109.2	135.792	102	158	-3920.89	L	2.74	R		0/165	30/255	0/165
6	ets1	36329.1	138.927	118	155	31332.9	140.86	117	155	4996.21	R	-1.933	L	10672.9	138.927	118	155	11605.8	143.535	120	155	-932.902	L	-4.608	L		0/175	45/255	0/165
7	fgf8	1050.08	148.115	137	155	600.302	145.626	129	155	449.776	R	2.489	R	3118.69	145.956	127	153	1244.77	147.416	135	154	1873.92	R	-1.46	L		0/165	25/255	0/160
8	fgfr1	63744.7	136.809	104	182	58455.6	136.74	100	175	5289.15	R	0.069	R	59432.6	122.97	84	178	55363	121.768	81	177	4069.62	R	1.202	R		0/175	60/255	0/205
9	*msx1/2	28565.7	154.435	116	169	26137.5	153.639	125	170	2428.25	R	0.796	R	29434.6	143.927	97	169	20221	152.589	113	169	9213.65	R	-8.662	L		0/175	40/255	0/180
11	pax7	30973.3	108.597	62	140	32992.3	112.223	82	140	-2019.04	L	-3.626	L	41401.9	105.533	64	140	36235.4	108.311	71	140	5166.57	R	-2.778	L		0/152	35/255	0/147
12	phf20a	46002.5	151.316	126	165	49540.3	150.533	115	165	-3537.82	L	0.783	R	0	0	0	0	178.468	141.207	123	163	-178.468	L	-141.207	L		0/195	40/255	0/175
13	rxrg	39329.7	134.953	116	150	37655.9	134.532	118	150	1673.82	R	0.421	R	30225.1	137.144	120	150	33278	139.189	118	150	-3052.89	L	-2.045	L		0/215	40/255	0/160
14	snai2	22197.7	162.058	143	174	19588.2	162.212	147	174	2609.42	R	-0.154	L	28822.6	144.999	121	174	24547.5	153.425	135	173	4275.13	R	-8.426	L		0/190	45/255	0/185
15	sox10	73217.1	100.238	59	128	80098	100.154	53	129	-6880.94	L	0.084	R	42065.3	99.608	62	129	38467.1	97.951	57	128	3598.21	R	1.657	R		0/145	60/255	0/140
16	sox8	30921.9	139.653	114	156	37410.7	139.429	108	156	-6488.85	L	0.224	R	3515.25	146.672	136	156	1326.79	148.672	130	156	2188.45	R	-2	L		0/190	40/255	0/165
17	sox9	64063.8	115.459	73	150	62947.9	112.952	57	147	1115.88	R	2.507	R	93400.2	96.5	52	148	88235.4	98.901	54	148	5164.76	R	-2.401	L		0/165	65/255	0/165
18	sp7	19615.3	125.478	94	138	12999.3	127.958	101	138	6615.94	R	-2.48	L	0	0	0	0	1.803	131	131	131	-1.803	L	-131	L		0/185	60/255	0/150
19	tfap2a	33607	164.378	148	175	40750.3	164.911	150	175	-7143.24	L	-0.533	L	49775.5	157.779	126	175	57721	158.246	128	175	-7945.44	L	-0.467	L		0/175	20/255	0/180
20	twist2	6941.33	133.53	120	156	7324.41	134.412	126	156	-383.076	L	-0.882	L	50470.5	123.624	88	156	49564.6	123.027	96	157	905.862	R	0.597	R		0/185	65/255	0/175
	∑
	x̅
Individual 2
		PA_R				PA_L						Expression	Expression	SU_R				SU_L						Expression	Expression
	Gene	Area	Mean	Min	Max	Area	Mean	Min	Max	Area Difference	Laterality	Difference	Laterality	Area	Mean	Min	Max	Area	Mean	Min	Max	Area Difference	Laterality	Difference	Laterality		H	S	B
1	col9a3	90880.9	111.248	61	150	83011.2	109.973	62	149	7869.73	R	1.275	R	462.395	138.316	129	149	73.01	142.086	138	146	389.385	R	-3.77	L		0/155	10/255	0/152
2	CXCR	643.567	142.486	115	153	176.666	147.964	143	154	466.901	R	-5.478	L	7595.72	137.627	108	155	7654.31	137.536	116	155	-58.588	L	0.091	R		0/160	45/255	0/165
3	ebf1	81496	125.895	72	163	94949.6	124.886	70	163	-13453.6	L	1.009	R	138352	112.824	66	156	134484	120.493	67	162	3867.71	R	-7.669	L		0/180	50/255	0/175
4	ednrb1a	121811	108.269	86	155	124197	105.466	84	154	-2385.89	L	2.803	R	66769.7	127.282	107	157	55428.8	127.837	69	155	11340.8	R	-0.555	L		0/175	65/255	0/175
5	erbb3a	30553.2	104.772	74	157	29613.1	105.283	78	156	940.114	R	-0.511	L	7392.91	145.97	129	158	5546.04	145.478	125	158	1846.88	R	0.492	R		0/165	30/255	0/165
6	ets1	57048.6	139.538	106	155	62592.8	138.969	106	155	-5544.23	L	0.569	R	80789.3	135.163	105	155	79151.6	135.419	107	155	1637.76	R	-0.256	L		0/175	45/255	0/165
7	fgf8	10534.1	144.457	130	155	10453	144.15	125	155	81.122	R	0.307	R	3440.47	148.539	132	154	3561.25	146.625	132	155	-120.781	L	1.914	R		0/165	25/255	0/160
8	fgfr1	99764.7	131.539	92	180	94697.2	132.441	92	179	5067.42	R	-0.902	L	77942.9	129.764	85	178	68667	127.158	86	178	9275.84	R	2.606	R		0/175	60/255	0/205
9	*msx1/2	22593.4	152.012	121	169	26059.1	153.368	113	170	-3465.71	L	-1.356	L	3121.39	136.947	100	170	3731.61	142.939	111	168	-610.217	L	-5.992	L		0/175	40/255	0/180
11	pax7	41976.1	110.151	72	140	40645.7	111.456	66	140	1330.4	R	-1.305	L	35518.8	105.915	69	140	41086.5	108.55	71	140	-5567.67	L	-2.635	L		0/152	35/255	0/147
12	phf20a	8402.43	148.81	125	165	9538.14	147.167	115	165	-1135.71	L	1.643	R	0	0	0	0	0	0	0	0	0	NA	0			0/195	40/255	0/175
13	rxrg	31051.7	139.683	124	150	25015.3	140.591	127	150	6036.37	R	-0.908	L	24103.1	139.79	124	150	17960.4	139.069	122	150	6142.73	R	0.721	R		0/215	40/255	0/160
14	snai2	6265.32	160.806	149	174	3470.22	161.507	149	174	2795.1	R	-0.701	L	9758.07	151.429	133	172	8393.42	155.41	135	173	1364.65	R	-3.981	L		0/190	45/255	0/185
15	sox10	97656.4	100.847	55	129	91465	99.882	55	129	6191.41	R	0.965	R	81342.8	104.175	58	133	70052.4	102.263	59	129	11290.4	R	1.912	R		0/145	60/255	0/140
16	sox8	59870.7	138.261	109	156	54175.9	141.258	114	156	5694.76	R	-2.997	L	32109.9	140.702	117	156	31394.2	141.415	120	156	715.676	R	-0.713	L		0/190	40/255	0/165
17	sox9	58666.5	121.301	61	150	56915.2	120.817	57	151	1751.33	R	0.484	R	97646.5	98.305	53	149	100582	97.026	53	146	-2935.71	L	1.279	R		0/165	65/255	0/165
18	sp7	12666.7	121.361	98	137	7850.8	123.667	105	138	4815.94	R	-2.306	L	0	0	0	0	0	0	0	0	0	NA	0			0/185	60/255	0/150
19	tfap2a	14123.3	164.816	151	175	13044.4	165.687	152	175	1078.92	R	-0.871	L	40405	159.241	134	175	60380.9	156.572	130	175	-19975.8	L	2.669	R		0/175	20/255	0/180
20	twist2	3929.91	135.467	122	155	3240.37	138.46	114	155	689.536	R	-2.993	L	14250.4	136.597	125	155	9787.81	137.564	124	156	4462.61	R	-0.967	L		0/185	65/255	0/175
	∑
	x̅
Individual 3
		PA_R				PA_L						Expression	Expression	SU_R				SU_L						Expression	Expression
	Gene	Area	Mean	Min	Max	Area	Mean	Min	Max	Area Difference	Laterality	Difference	Laterality	Area	Mean	Min	Max	Area	Mean	Min	Max	Area Difference	Laterality	Difference	Laterality		H	S	B
1	col9a3	68423.7	110.567	57	150	74787.2	112.589	53	150	-6363.57	L	-2.022	L	1925	134.568	125	147	5901.17	128.558	111	148	-3976.17	L	6.01	R		0/155	10/255	0/152
2	CXCR	2380.48	142.787	126	155	231.648	148.949	144	154	2148.83	R	-6.162	L	8205.93	140.643	116	155	10713.5	137.661	107	154	-2507.57	L	2.982	R		0/160	45/255	0/165
3	ebf1	65683.5	132.354	90	161	58589.9	129.151	90	162	7093.66	R	3.203	R	127654	125.737	72	162	123698	123.655	76	161	3956.05	R	2.082	R		0/180	50/255	0/175
4	ednrb1a	146736	109.998	89	157	138290	111.255	89	153	8445.7	R	-1.257	L	93187.5	106.646	80	151	86484.1	103.496	70	154	6703.38	R	3.15	R		0/175	65/255	0/175
5	erbb3a	32611	102.585	76	157	32948.1	105.043	73	157	-337.107	L	-2.458	L	40990.9	132.927	101	158	34694.1	134.495	111	157	6296.87	R	-1.568	L		0/165	30/255	0/165
6	ets1	36723.9	138.943	114	155	44952.4	138.069	114	155	-8228.47	L	0.874	R	33974.8	140.558	115	155	36721.2	139.157	118	155	-2746.43	L	1.401	R		0/175	45/255	0/165
7	fgf8	7678.64	143.091	122	155	6568.17	143.03	123	155	1110.47	R	0.061	R	1928	148.39	131	155	842.767	148.381	124	155	1085.23	R	0.009	R		0/165	25/255	0/160
8	fgfr1	89799.3	140.121	107	179	98598.3	137.799	99	176	-8799.03	L	2.322	R	58485.3	127.659	82	185	56269.8	127.331	83	180	2215.53	R	0.328	R		0/175	60/255	0/205
9	*msx1/2	39675.8	151.617	117	169	31854.8	151.458	127	169	7821.06	R	0.159	R	7087.35	146.645	112	170	6588	144.987	105	170	499.351	R	1.658	R		0/175	40/255	0/180
11	pax7	26325	116.102	81	140	27489.5	113.465	75	140	-1164.55	L	2.637	R	27485	105.002	73	140	29768.1	104.434	64	140	-2283.13	L	0.568	R		0/152	35/255	0/147
12	phf20a	3872.22	155.23	133	165	2367.86	157.925	148	165	1504.36	R	-2.695	L	0	0	0	0	0	0	0	0	0	NA	0			0/195	40/255	0/175
13	rxrg	29559	138.765	119	150	34354.2	137.441	117	150	-4795.21	L	1.324	R	20084	137.739	121	150	24338.4	140.041	126	150	-4254.39	L	-2.302	L		0/215	40/255	0/160
14	snai2	12126.8	163.876	152	174	16693.1	158.189	124	173	-4566.26	L	5.687	R	50082	150.404	126	173	58139.2	145.683	121	171	-8057.21	L	4.721	R		0/190	45/255	0/185
15	sox10	57712.9	95.599	55	126	61889.7	95.234	43	126	-4176.88	L	0.365	R	44935.2	101.011	60	129	48651.5	101.423	56	129	-3716.29	L	-0.412	L		0/145	60/255	0/140
16	sox8	50659.8	140.3	109	156	51857.7	139.8	110	156	-1197.9	L	0.5	R	17704.4	142.791	125	156	16669.7	141.454	119	156	1034.76	R	1.337	R		0/190	40/255	0/165
17	sox9	85416.9	120.428	63	150	81466.3	120.479	56	150	3950.64	R	-0.051	L	102101	97.154	53	149	98560.5	95.392	53	149	3540.52	R	1.762	R		0/165	65/255	0/165
18	sp7	13170.6	117.601	95	137	16250.5	117.459	91	136	-3079.93	L	0.142	R	0	0	0	0	0	0	0	0	0	NA	0			0/185	60/255	0/150
19	tfap2a	20596	164.083	150	175	47172.4	162.659	140	175	-26576.5	L	1.424	R	26705.3	160.788	141	175	27020.8	158.243	133	175	-315.475	L	2.545	R		0/175	20/255	0/180
20	twist2	12655	135.564	121	157	14097.2	135.982	122	158	-1442.17	L	-0.418	L	39027.8	116.766	82	158	21809.2	129.165	100	159	17218.6	R	-12.399	L		0/185	65/255	0/175
	∑
	x̅
Individual 4
		PA_R				PA_L						Expression	Expression	SU_R				SU_L						Expression	Expression
	Gene	Area	Mean	Min	Max	Area	Mean	Min	Max	Area Difference	Laterality	Difference	Laterality	Area	Mean	Min	Max	Area	Mean	Min	Max	Area Difference	Laterality	Difference	Laterality		H	S	B
1	col9a3	62554.9	107.284	52	150	65249.1	108.995	61	150	-2694.15	L	-1.711	L	3698.26	136.674	122	149	109.064	142.504	139	147	3589.2	R	-5.83	L		0/155	10/255	0/152
2	CXCR	4089.45	139.914	122	154	2777.07	144.718	120	154	1312.37	R	-4.804	L	4820.45	143.004	123	155	3577.48	141.676	123	155	1242.97	R	1.328	R		0/160	45/255	0/165
3	ebf1	94920.8	126.248	68	163	100491	125.052	70	163	-5570.37	L	1.196	R	160189	119.519	70	162	153718	119.389	69	162	6470.83	R	0.13	R		0/180	50/255	0/175
4	ednrb1a	91246	114.823	86	155	97787.1	111.497	90	154	-6541.13	L	3.326	R	34114.5	114.064	96	148	36891.6	110.787	90	149	-2777.07	L	3.277	R		0/175	65/255	0/175
5	erbb3a	30099.8	101.767	72	157	31865.6	102.21	74	157	-1765.75	L	-0.443	L	44268.2	122.103	102	158	41520.9	120.926	93	154	2747.33	R	1.177	R		0/165	30/255	0/165
6	ets1	14422.6	144.058	123	155	10902.8	143.494	127	155	3519.79	R	0.564	R	19154.7	142.828	107	155	19308.8	142.481	123	155	-154.132	L	0.347	R		0/175	45/255	0/165
7	fgf8	7314.4	149.077	132	155	16412.8	148.688	114	155	-9098.38	L	0.389	R	4747.44	145.717	134	155	370.457	149.285	143	155	4376.98	R	-3.568	L		0/165	25/255	0/160
8	fgfr1	69256.5	142.41	114	180	62985.8	140.964	107	179	6270.73	R	1.446	R	49335.7	128.693	84	177	50223.5	131.999	92	177	-887.835	L	-3.306	L		0/175	60/255	0/205
9	*msx1/2	30564	156.337	130	169	28344	155.268	133	169	2220.04	R	1.069	R	1871.21	146.934	128	168	2814.93	143.224	107	170	-943.718	L	3.71	R		0/175	40/255	0/180
11	pax7	43190.2	113.859	75	140	33959.4	117.768	75	140	9230.78	R	-3.909	L	29306.7	104.755	65	140	33879.2	104.414	64	140	-4572.57	L	0.341	R		0/152	35/255	0/147
12	phf20a	18194.8	152.372	114	165	13624.9	155.897	134	165	4569.87	R	-3.525	L	0	0	0	0	0	0	0	0	0	NA	0			0/195	40/255	0/175
13	rxrg	25410.1	133.996	121	150	17446.6	134.883	122	150	7963.47	R	-0.887	L	24078.8	139.826	124	150	21682.1	135.976	114	150	2396.7	R	3.85	R		0/215	40/255	0/160
14	snai2	8865.73	160.833	148	174	9843.7	161.753	150	181	-977.97	L	-0.92	L	43185.7	148.015	118	172	41618.3	148.188	121	173	1567.46	R	-0.173	L		0/190	45/255	0/185
15	sox10	70255.2	99.295	52	129	67004.9	99.797	56	128	3250.29	R	-0.502	L	55588.4	101.418	58	129	51403.4	101.63	56	129	4184.99	R	-0.212	L		0/145	60/255	0/140
16	sox8	97007.4	136.011	102	156	63619.4	138.375	102	156	33388	R	-2.364	L	20547.3	135.029	108	156	30062	136.943	110	156	-9514.7	L	-1.914	L		0/190	40/255	0/165
17	sox9	65151.7	119.298	65	150	57704.7	120.644	64	150	7446.99	R	-1.346	L	98987.7	97.106	55	150	100202	97.708	54	149	-1214.12	L	-0.602	L		0/165	65/255	0/165
18	sp7	5815.54	124.694	107	138	8052.7	125.07	102	138	-2237.16	L	-0.376	L	136.105	127.371	123	134	251.478	119.828	109	131	-115.373	L	7.543	R		0/185	60/255	0/150
19	tfap2a	16664.2	165.319	155	175	23598.4	164.754	146	175	-6934.12	L	0.565	R	17609.8	159.493	143	175	16689.5	157.676	137	174	920.283	R	1.817	R		0/175	20/255	0/180
20	twist2	47755.6	126.733	100	159	55721.8	132.562	109	157	-7966.17	L	-5.829	L	50210.9	124.448	87	154	45200.2	124.285	80	155	5010.63	R	0.163	R		0/185	65/255	0/175
		Pachon Summary Data													Surface Summary Data
			Right	Right	Left	Left										Right	Right	Left	Left
		Gene	Mean-area	Mean-mean	Mean-area	Mean-mean									Gene	Mean-area	Mean-mean	Mean-area	Mean-mean
		col9a3	68597.2	110.822	66390.4	111.307									col9a3	3939.3	135.157	4353.09	136.227
		CXCR	3899.49	141.656	1829.07	145.175									CXCR	7902.85	140.737	7664.67	139.262
		ebf1	84922.1	127.675	88716.3	126.087									ebf1	140061	120.806	137305	121.651
		ednrb1a	119555	111.421	118442	109.736									ednrb1a	79590.5	112.543	73835.6	110.673
		erbb3a	30337.1	102.924	30537	104.048									erbb3a	31210.1	134.883	29467.5	134.173
		ets1	36131	140.367	37445.2	140.348									ets1	36147.9	139.369	36696.9	140.148
		fgf8	6644.31	146.185	8508.57	145.374									fgf8	3308.65	147.15	1504.81	147.927
		fgfr1	80641.3	137.72	78684.2	136.986									fgfr1	61299.1	127.272	57630.8	127.064
		*msx1/2	30349.7	153.6	28098.8	153.433									*msx1/2	10378.7	143.613	8338.88	145.935
		pax7	35616.1	112.177	33771.7	113.728									pax7	33428.1	105.301	35242.3	106.427
		phf20a	19118	151.932	18767.8	152.88									phf20a	0	0	44.617	35.3017
		rxrg	31337.6	136.849	28618	136.862									rxrg	24622.8	138.625	24314.7	138.569
		snai2	12363.9	161.893	12398.8	160.915									snai2	32962.1	148.712	33174.6	150.677
		sox10	74710.4	98.9947	75114.4	98.7668									sox10	55982.9	101.553	52143.6	100.817
		sox8	59614.9	138.556	51765.9	139.716									sox8	18469.2	141.298	19863.2	142.121
		sox9	68324.7	119.121	64758.5	118.723									sox9	98033.8	97.2662	96895	97.2567
		sp7	12817	122.284	11288.3	123.538									sp7	34.0262	31.8427	63.3203	62.707
		tfap2a	21247.6	164.649	31141.4	164.503									tfap2a	33623.9	159.325	40453	157.684
		twist2	17820.5	132.824	20095.9	135.354									twist2	38489.9	125.359	31590.5	128.51
