# Supplementary material for: An analysis of lateralized neural crest marker expression across development in the Mexican tetra, Astyanax mexicanus
Source: Front Cell Dev Biol. 2023 Feb 15;11:1074616. doi: 10.3389/fcell.2023.1074616 (PMC9975491; doi:10.3389/fcell.2023.1074616)
Supplement: Supplementary file 4 [file DataSheet2.XLSX]

## Sheet: Aggregate Data
	36-h Pachon cavefish Aggregate Data													72-h Pachon cavefish Aggregate Data
	Gene	Right Mean-area	Right Mean-expression	Right Mean-area	Right Mean-expression		Mean-area difference	Mean-area polarity	Percent variance	Mean-expression difference	Mean-expression polarity	Percent variance		Gene	Right Mean-area	Right Mean-expression	Right Mean-area	Right Mean-expression		Mean-area difference	Mean-area polarity	Percent variance	Mean-expression difference	Mean-expression polarity	Percent variance
	col9a3	6491.8	142.642	5435.38	141.374		1056.42	R	0.0885724	1.26825	R	0.00446542		col9a3	68597.2	110.822	66390.4	111.307		2206.74	R	0.0163477	-0.485	L	-0.00218342
	CXCR	32221.3	123.187	30585.3	122.645		1635.98	R	0.026048	0.54175	R	0.00220374		CXCR	3899.49	141.656	1829.07	145.175		2070.41	R	0.361419	-3.51925	L	-0.0122694
	ebf1	41215.8	126.111	43287.3	126.462		-2071.54	L	-0.0245143	-0.351	L	-0.0013897		ebf1	84922.1	127.675	88716.3	126.087		-3794.25	L	-0.0218515	1.5885	R	0.00625981
	ednrb1a	144417	108.404	136197	107.894		8220.81	R	0.0292958	0.51025	R	0.00235902		ednrb1a	119555	111.421	118442	109.736		1112.72	R	0.00467538	1.685	R	0.00761902
	erbb3a	1464.03	118.803	1716.63	116.699		-252.605	L	-0.0794191	2.10375	R	0.00893305		erbb3a	30337.1	102.924	30537	104.048		-199.875	L	-0.00328342	-1.124	L	-0.0054307
	ets1	31870.1	148.221	35097.6	148.512		-3227.53	L	-0.0481952	-0.29075	L	-0.000979836		ets1	36131	140.367	37445.2	140.348		-1314.18	L	-0.0178614	0.0185	R	6.59033e-05
	fgf8	18358.1	140.534	12044.4	139.523		6313.77	R	0.207673	1.0105	R	0.0036082		fgf8	6644.31	146.185	8508.57	145.374		-1864.25	L	-0.12303	0.8115	R	0.00278332
	fgfr1	67420.2	142.515	64212.7	141.815		3207.47	R	0.0243668	0.7	R	0.00246193		fgfr1	80641.3	137.72	78684.2	136.986		1957.07	R	0.0122834	0.73375	R	0.00267104
	*msx1/2	10476.7	152.785	9434.48	150.855		1042.19	R	0.0523421	1.92975	R	0.0063554		*msx1/2	30349.7	153.6	28098.8	153.433		2250.91	R	0.0385109	0.167	R	0.000543915
	pax7	32856.9	112.534	35812.9	113.627		-2955.99	L	-0.0430465	-1.09325	L	-0.00483394		pax7	35616.1	112.177	33771.7	113.728		1844.4	R	0.026581	-1.55075	L	-0.0068646
	phf20a	12236.3	153.376	10443.1	152.506		1793.25	R	0.0790692	0.8705	R	0.00284587		phf20a	19118	151.932	18767.8	152.88		350.177	R	0.00924296	-0.9485	L	-0.00311175
	rxrg	13617.4	140.986	13528.7	140.601		88.7835	R	0.00327058	0.38475	R	0.00136637		rxrg	31337.6	136.849	28618	136.862		2719.61	R	0.0453604	-0.0125	L	-4.56686e-05
	snai2	17254	151.519	17117.4	152.656		136.555	R	0.00397294	-1.1365	L	-0.00373634		snai2	12363.9	161.893	12398.8	160.915		-34.9273	L	-0.00141048	0.978	R	0.00302966
	sox10	26121.3	114.026	28449.9	116.012		-2328.65	L	-0.0426718	-1.986	L	-0.00863336		sox10	74710.4	98.9947	75114.4	98.7668		-404.032	L	-0.0026967	0.228	R	0.0011529
	sox8	108255	129.225	109549	126.788		-1293.67	L	-0.0059396	2.436	R	0.00951514		sox8	59614.9	138.556	51765.9	139.716		7849	R	0.0704699	-1.15925	L	-0.00416589
	sox9	114914	88.184	109214	89.0915		5699.49	R	0.0254297	-0.9075	L	-0.00511915		sox9	68324.7	119.121	64758.5	118.723		3566.21	R	0.0267968	0.3985	R	0.00167546
	sp7	61788.6	154.389	66153.1	153.059		-4364.59	L	-0.0341139	1.33075	R	0.00432837		sp7	12817	122.284	11288.3	123.538		1528.7	R	0.0634173	-1.255	L	-0.00510532
	tfap2a	15033.9	143.86	15037.8	145.087		-3.831	L	-0.000127396	-1.22725	L	-0.00424733		tfap2a	21247.6	164.649	31141.4	164.503		-9893.72	L	-0.188851	0.14625	R	0.000444324
	twist2	19976.7	154.219	25601.2	152.541		-5624.46	L	-0.123403	1.678	R	0.00547007		twist2	17820.5	132.824	20095.9	135.354		-2275.47	R	-0.0600128	-2.5305	L	-0.00943591
	36-h Surface fish Aggregate Data													72-h Surface fish Aggregate Data
	Gene	Right Mean-area	Right Mean-expression	Right Mean-area	Right Mean-expression		Mean-area difference	Mean-area polarity	Percent variance	Mean-expression difference	Mean-expression polarity	Percent variance		Gene	Right Mean-area	Right Mean-expression	Right Mean-area	Right Mean-expression		Mean-area difference	Mean-area polarity	Percent variance	Mean-expression difference	Mean-expression polarity	Percent variance
	col9a3	1481.38	151.46	972.562	114.9		508.815	R	0.207346	36.5602	R	0.137259		col9a3	3939.3	135.157	4353.09	136.227		-413.796	L	-0.0499007	-1.0705	L	-0.00394459
	CXCR	1529.15	141.727	1703.79	140.338		-174.638	L	-0.0540183	1.38925	R	0.00492527		CXCR	7902.85	140.737	7664.67	139.262		238.183	R	0.0153	1.475	R	0.00526789
	ebf1	42094.4	129.43	51290.2	126.639		-9195.85	L	-0.0984728	2.79075	R	0.0108984		ebf1	140061	120.806	137305	121.651		2756.12	R	0.00993679	-0.84475	L	-0.00348413
	ednrb1a	79237.9	121.02	86623.8	118.816		-7385.93	L	-0.0445306	2.20425	R	0.00919065		ednrb1a	79590.5	112.543	73835.6	110.673		5754.93	R	0.0375094	1.87025	R	0.00837863
	erbb3a	4016.44	152.395	3396.98	151.305		619.456	R	0.0835588	1.0905	R	0.00359071		erbb3a	31210.1	134.883	29467.5	134.173		1742.54	R	0.0287181	0.71025	R	0.00263979
	ets1	15976.1	148.374	11995.9	149.155		3980.16	R	0.142291	-0.7805	L	-0.00262327		ets1	36147.9	139.369	36696.9	140.148		-548.925	L	-0.00753554	-0.779	L	-0.00278695
	fgf8	4950.02	138.997	5376.36	140.379		-426.341	L	-0.0412866	-1.38175	L	-0.00494584		fgf8	3308.65	147.15	1504.81	147.927		1803.84	R	0.374748	-0.77625	L	-0.00263067
	fgfr1	54278.7	138.345	55485.4	137.234		-1206.69	L	-0.0109935	1.111	R	0.00403151		fgfr1	61299.1	127.272	57630.8	127.064		3668.29	R	0.0308441	0.2075	R	0.000815852
	*msx1/2	3345.83	149.714	3754.82	150.158		-408.99	L	-0.0575989	-0.444	L	-0.00148063		*msx1/2	10378.7	143.613	8338.88	145.935		2039.77	R	0.108976	-2.3215	L	-0.00801767
	pax7	32035.7	108.005	32431	106.942		-395.244	L	-0.00613098	1.0635	R	0.00494772		pax7	33428.1	105.301	35242.3	106.427		-1814.2	L	-0.026419	-1.126	L	-0.00531813
	phf20a	2164.6	160.507	2989.79	161.357		-825.19	L	-0.160094	-0.8505	L	-0.00264242		phf20a	0	0	44.617	35.3017		-44.617	L	-1	-35.3017	L	-1
	rxrg	2001.01	153.284	3171.42	152.28		-1170.41	L	-0.226279	1.005	R	0.003289		rxrg	24622.8	138.625	24314.7	138.569		308.038	R	0.00629453	0.056	R	0.000202025
	snai2	3300.09	159.185	6153.32	159.547		-2853.24	L	-0.301821	-0.362	L	-0.00113575		snai2	32962.1	148.712	33174.6	150.677		-212.495	L	-0.00321296	-1.96475	L	-0.00656255
	sox10	18219.1	123.353	20906.9	124.329		-2687.84	L	-0.068697	-0.9755	L	-0.00393852		sox10	55982.9	101.553	52143.6	100.817		3839.32	R	0.0355077	0.73625	R	0.00363814
	sox8	61482.3	139.42	57583.1	140.173		3899.26	R	0.0327489	-0.75225	L	-0.00269052		sox8	18469.2	141.298	19863.2	142.121		-1393.95	L	-0.0363649	-0.8225	L	-0.00290206
	sox9	52196.8	93.8547	54248.7	92.9153		-2051.93	L	-0.0192769	0.9395	R	0.00503025		sox9	98033.8	97.2662	96895	97.2567		1138.86	R	0.00584245	0.0095	R	4.88374e-05
	sp7	3159.93	121.722	4772.45	121.636		-1612.52	L	-0.203284	0.08625	R	0.000354417		sp7	34.0262	31.8427	63.3203	62.707		-29.294	L	-0.300925	-30.8643	L	-0.326434
	tfap2a	0	0	0	0		0		0	0				tfap2a	33623.9	159.325	40453	157.684		-6829.12	L	-0.0921895	1.641	R	0.0051765
	twist2	42.8145	122.949	6.08425	40.9723		36.7302	R	0.751149	81.9767	R	0.500098		twist2	38489.9	125.359	31590.5	128.51		6899.42	R	0.0984502	-3.1515	L	-0.0124139
	Inter-morphotypic analysis													Inter-morphotypic analysis
	36-h Pachon/Surface Summary Data						Polarity (source of higher value)							72-h Pachon/Surface Summary Data						Polarity (source of higher value)
		Right	Right	Left	Left		Right	Right	Left	Left					Right	Right	Left	Left		Right	Right	Left	Left
	Gene	Mean-area	Mean-expression	Mean-area	Mean-expression		Mean-area	Mean-expression	Mean-area	Mean-expression				Gene	Mean-area	Mean-expression	Mean-area	Mean-expression		Mean-area	Mean-expression	Mean-area	Mean-expression
	col9a3	5010.42	-8.818	4462.82	26.474		Cave	Surface	Cave	Cave				col9a3	64657.9	-24.3352	62037.3	-24.9207		Cave	Surface	Cave	Surface
	CXCR	30692.2	-18.5407	28881.5	-17.6932		Cave	Surface	Cave	Surface				CXCR	-4003.37	0.919	-5835.6	5.91325		Surface	Cave	Surface	Cave
	ebf1	-878.596	-3.31875	-8002.9	-0.177		Surface	Surface	Surface	Surface				ebf1	-55138.6	6.869	-48588.2	4.43575		Surface	Cave	Surface	Cave
	ednrb1a	65179.5	-12.6165	49572.7	-10.9225		Cave	Surface	Cave	Surface				ednrb1a	39964	-1.1225	44606.3	-0.93725		Cave	Surface	Cave	Surface
	erbb3a	-2552.41	-33.5927	-1680.35	-34.606		Surface	Surface	Surface	Surface				erbb3a	-872.962	-31.9592	1069.46	-30.125		Surface	Surface	Cave	Surface
	ets1	15894	-0.153	23101.7	-0.64275		Cave	Surface	Cave	Surface				ets1	-16.9005	0.9975	748.35	0.2		Surface	Cave	Cave	Cave
	fgf8	13408.1	1.53625	6668	-0.856		Cave	Cave	Cave	Surface				fgf8	3335.66	-0.9655	7003.75	-2.55325		Cave	Surface	Cave	Surface
	fgfr1	13141.5	4.17	8727.37	4.581		Cave	Cave	Cave	Cave				fgfr1	19342.2	10.4482	21053.4	9.922		Cave	Cave	Cave	Cave
	*msx1/2	7130.84	3.07075	5679.66	0.697		Cave	Cave	Cave	Cave				*msx1/2	19971.1	9.987	19760	7.4985		Cave	Cave	Cave	Cave
	pax7	821.134	4.5285	3381.88	6.68525		Cave	Cave	Cave	Cave				pax7	2188.04	6.876	-1470.56	7.30075		Cave	Cave	Surface	Cave
	phf20a	10071.7	-7.13075	7453.3	-8.85175		Cave	Surface	Cave	Surface				phf20a	19118	151.932	18723.2	117.579		Cave	Cave	Cave	Cave
	rxrg	11616.4	-12.299	10357.2	-11.6788		Cave	Surface	Cave	Surface				rxrg	6714.87	-1.7755	4303.29	-1.707		Cave	Surface	Cave	Surface
	snai2	13953.9	-7.66575	10964.1	-6.89125		Cave	Surface	Cave	Surface				snai2	-20598.2	13.1815	-20775.8	10.2388		Surface	Cave	Surface	Cave
	sox10	7902.18	-9.32725	7542.99	-8.31675		Cave	Surface	Cave	Surface				sox10	18727.5	-2.55825	22970.8	-2.05		Cave	Surface	Cave	Surface
	sox8	46772.9	-10.1958	51965.8	-13.384		Cave	Surface	Cave	Surface				sox8	41145.7	-2.74225	31902.8	-2.4055		Cave	Surface	Cave	Surface
	sox9	62716.7	-5.67075	54965.3	-3.82375		Cave	Surface	Cave	Surface				sox9	-29709.1	21.8552	-32136.5	21.4663		Surface	Cave	Surface	Cave
	sp7	58628.6	32.6677	61380.7	31.4232		Cave	Cave	Cave	Cave				sp7	12783	90.4408	11225	60.8315		Cave	Cave	Cave	Cave
	tfap2a	15033.9	143.86	15037.8	145.087		Cave	Cave	Cave	Cave				tfap2a	-12376.3	5.32375	-9311.67	6.8185		Surface	Cave	Surface	Cave
	twist2	19933.9	31.27	25595.1	111.569		Cave	Cave	Cave	Cave				twist2	-20669.4	7.46475	-11494.5	6.84375		Surface	Cave	Surface	Cave
